# Supplementary material for: Overlap or breakthrough? exploration of the academic buoyancy structure in Chinese EFL learners
Source: PLoS One. 2025 Jan 31;20(1):e0318347. doi: 10.1371/journal.pone.0318347 (PMC11785288; doi:10.1371/journal.pone.0318347)
Supplement: S1 File — This is the data collected during the first phase, which is used for project analysis and exploratory factor analysis. (XLSX) [file pone.0318347.s001.xlsx]

## Sheet: Sheet1
No.	gender	B1	B2	B3	B4	B5	B6	B7	B8	B9	B10	B11	B12	B13	B14	B15	B16	B17	B18	B19	B20	B21	B22	B23	B24	B25	B26	B27	B28	B29	B30	B31	B32
1	2	4	3	4	4	4	4	4	4	4	3	4	3	3	3	3	3	3	3	3	3	3	3	3	3	3	3	3	3	3	3	3	3
2	2	5	4	5	5	5	5	5	4	3	4	4	4	4	1	4	4	2	4	4	4	4	4	5	3	4	4	4	4	4	4	4	4
3	1	4	5	4	4	5	4	4	5	4	4	4	3	3	3	4	4	2	4	5	5	5	5	5	3	3	3	3	5	5	5	5	5
4	2	4	3	4	4	4	4	4	4	5	5	3	3	5	5	4	4	4	4	5	4	4	4	4	5	5	5	5	4	3	4	4	4
5	2	4	4	4	4	4	4	4	4	3	3	3	3	4	2	3	3	3	3	4	5	4	4	5	1	2	2	2	4	4	4	4	4
6	2	4	4	4	4	4	4	4	4	3	4	4	3	4	2	4	4	4	4	5	5	5	5	5	2	4	4	4	4	4	4	4	4
7	2	3	3	3	3	3	3	3	3	3	3	2	2	2	2	2	3	3	3	4	4	3	4	3	2	3	3	3	3	3	3	3	4
8	1	3	2	3	3	4	4	4	3	4	4	2	3	4	4	3	3	4	3	4	4	4	4	4	2	4	3	3	4	3	3	3	3
9	2	5	5	3	4	4	4	3	3	4	4	3	3	3	3	3	3	3	3	4	4	4	4	3	3	3	3	3	3	3	3	3	4
10	2	4	4	4	4	3	4	3	4	3	4	3	2	3	3	3	3	3	3	4	4	4	4	4	4	4	4	4	3	3	3	3	3
11	2	4	4	4	4	4	4	3	4	3	4	4	3	4	4	4	5	3	4	5	5	5	5	3	5	4	5	4	4	4	4	4	5
12	2	5	5	5	5	5	5	5	5	5	5	5	5	5	5	5	5	5	5	5	5	5	5	5	5	5	5	5	5	5	5	5	5
13	1	4	3	4	3	3	3	3	3	2	2	3	3	2	2	3	4	3	4	4	4	4	4	4	1	3	2	2	3	3	4	3	3
14	2	4	4	5	2	4	4	3	4	4	3	1	2	3	2	3	3	3	3	4	5	5	5	5	1	1	1	3	4	3	3	4	4
15	2	4	4	4	4	4	4	3	3	4	4	4	3	4	4	4	4	2	4	5	5	5	5	4	3	4	4	4	4	4	4	3	4
16	2	5	5	5	5	5	5	5	5	5	5	5	5	5	5	5	5	5	5	5	5	5	5	5	5	5	5	5	5	5	5	5	5
17	2	4	4	3	4	3	4	4	4	4	4	3	4	4	4	4	4	4	4	4	4	4	4	4	4	4	4	4	4	4	4	4	4
18	2	4	4	4	4	4	4	4	4	4	4	5	4	4	4	4	4	4	4	4	4	4	4	4	2	2	4	4	4	3	4	3	3
19	2	1	3	4	3	3	3	3	3	3	3	3	3	3	3	3	3	3	3	3	3	3	3	3	3	3	3	3	3	3	3	3	3
20	2	5	5	4	4	5	4	3	4	5	5	4	3	5	5	4	5	1	5	5	5	4	4	1	5	5	5	5	5	5	5	5	5
21	2	4	3	4	4	4	4	3	3	1	1	3	3	1	2	3	3	3	3	4	5	5	5	5	1	3	2	2	3	3	3	3	3
22	1	5	5	5	5	5	5	5	5	5	5	5	5	5	5	5	5	5	5	5	5	5	5	5	5	5	5	5	5	5	5	5	5
23	2	4	4	4	4	4	4	4	4	3	3	3	3	2	2	4	4	4	4	5	5	5	4	5	2	2	4	1	4	3	4	4	4
24	1	4	4	4	4	4	4	4	4	4	4	4	4	4	4	4	4	4	4	4	4	4	4	4	4	4	4	4	4	4	4	4	4
25	1	3	3	4	3	3	3	3	3	2	2	3	2	3	3	3	3	3	3	5	4	4	4	4	3	3	3	3	3	3	4	3	3
26	2	4	4	4	4	5	5	3	3	4	4	3	3	4	5	4	3	3	3	5	5	5	5	5	5	4	4	4	5	4	5	3	4
27	2	3	4	3	3	4	3	3	3	4	4	4	3	4	4	4	4	2	4	4	4	4	4	4	4	4	4	4	4	4	4	4	4
28	2	4	4	4	4	4	2	3	4	4	4	4	3	3	3	4	4	4	3	4	4	4	4	4	4	4	4	4	4	4	4	4	4
29	2	4	4	4	4	4	4	4	4	4	4	4	4	4	4	4	4	4	4	4	4	4	4	4	4	4	4	4	4	4	4	4	4
30	2	4	4	5	3	2	4	2	3	3	2	4	5	4	2	2	3	2	3	4	5	5	3	2	4	4	4	4	4	4	5	5	5
31	2	3	3	3	3	4	3	3	3	3	2	3	3	3	3	3	3	3	3	3	4	3	3	4	3	3	3	3	4	3	3	3	3
32	2	3	3	4	4	3	3	4	4	4	4	4	4	4	2	4	4	3	3	4	5	5	5	5	1	1	3	3	4	4	4	4	4
33	2	3	3	3	3	4	4	3	3	3	3	3	3	2	3	3	3	3	3	4	3	3	3	4	3	3	2	3	3	3	3	4	4
34	2	4	4	4	4	4	4	4	4	4	3	3	3	2	3	3	4	3	4	5	5	4	4	4	2	2	2	2	3	4	3	4	4
35	2	5	4	4	4	4	2	5	5	4	3	3	2	3	2	4	4	4	4	4	4	4	5	4	3	3	2	2	4	4	4	3	3
36	1	4	4	4	4	4	4	4	4	5	5	4	4	5	4	4	4	4	4	4	4	4	4	4	4	4	4	4	4	4	4	4	4
37	1	4	4	3	3	3	3	3	3	3	3	3	3	3	3	3	3	3	3	3	5	5	5	5	3	3	3	3	3	3	3	4	4
38	1	4	4	5	4	4	4	4	3	3	3	4	2	2	3	4	4	3	4	4	5	5	5	5	2	4	4	3	3	3	4	4	4
39	2	3	3	4	3	3	4	3	2	2	2	3	2	2	2	2	3	3	3	3	4	2	2	4	3	3	2	2	2	2	3	3	3
40	2	4	4	4	4	4	4	4	4	4	4	4	4	4	4	4	4	4	4	4	4	4	4	4	4	4	4	4	4	4	4	4	4
41	2	4	2	4	4	4	2	3	3	3	3	3	1	2	2	3	3	3	4	3	5	3	3	4	3	3	3	3	3	3	3	4	4
42	2	4	5	4	4	5	4	4	4	4	4	4	2	4	2	4	4	2	4	5	5	4	4	4	2	2	4	4	4	4	4	4	4
43	2	4	4	3	4	3	5	5	4	2	5	4	4	5	5	4	3	3	4	4	5	5	5	4	3	5	4	4	5	5	4	5	4
44	1	5	5	4	4	4	4	4	3	3	3	5	5	4	3	3	3	3	3	3	4	5	5	5	5	5	5	5	5	5	5	5	5
45	2	4	4	4	4	4	4	4	4	4	4	4	4	4	4	4	4	4	4	4	4	4	4	4	4	4	4	4	4	4	4	4	4
46	2	4	3	4	3	3	3	3	3	3	3	3	2	3	3	3	3	3	3	3	5	4	4	4	4	4	2	2	2	2	2	4	3
47	1	4	5	5	4	4	4	3	4	4	5	4	4	5	5	5	5	5	5	5	5	5	5	5	5	5	5	5	5	5	5	5	5
48	1	3	3	3	3	3	3	3	3	3	3	3	3	3	3	3	3	3	3	3	4	3	3	3	3	3	3	3	3	3	3	3	3
49	1	5	5	5	4	4	4	4	4	5	5	5	4	5	1	4	4	4	4	5	4	4	4	4	5	5	5	5	5	5	5	5	5
50	1	3	3	3	3	3	3	3	3	1	2	2	2	3	3	3	3	3	3	3	3	2	3	3	3	3	3	3	3	3	3	3	3
51	2	4	3	4	3	1	2	2	2	3	2	4	3	3	3	3	3	3	3	4	5	5	5	4	3	3	3	3	3	3	3	3	4
52	1	4	3	3	3	3	1	5	3	1	1	1	1	3	1	3	3	1	3	3	1	3	2	3	2	1	3	3	5	3	1	3	1
53	1	1	1	1	1	4	1	1	3	1	1	1	1	1	5	4	4	4	1	5	5	5	5	1	1	1	1	1	1	1	3	1	3
54	2	4	4	4	4	4	4	4	4	4	4	4	3	4	4	4	4	2	4	4	4	4	4	4	4	4	4	4	4	4	4	4	4
55	1	4	4	4	4	4	4	4	4	4	3	4	3	3	3	3	4	3	4	4	4	4	4	4	3	4	3	3	3	4	3	4	4
56	2	5	5	4	4	4	4	4	4	4	4	4	4	4	4	4	4	4	4	4	4	5	5	4	3	3	3	4	4	4	4	3	5
57	2	4	4	4	4	4	4	4	4	5	4	4	3	3	2	4	4	3	4	5	5	5	5	5	5	5	5	5	5	4	5	4	5
58	1	5	5	5	5	5	5	5	5	5	5	5	5	5	5	5	5	5	5	5	5	5	5	5	5	5	5	5	5	5	4	5	5
59	1	4	3	3	3	3	3	3	3	3	3	3	3	3	3	3	3	3	3	3	3	3	3	3	3	3	3	3	3	3	3	3	3
60	2	4	3	4	3	2	3	2	2	2	2	3	2	2	2	3	2	2	3	4	4	4	4	4	2	2	2	2	2	2	2	2	2
61	1	3	3	3	3	3	3	1	1	1	1	1	1	1	1	1	3	3	3	5	5	5	5	3	1	1	3	3	3	3	3	3	3
62	1	4	4	5	5	5	3	3	4	5	4	5	3	2	3	3	4	4	4	5	5	5	5	5	4	4	4	4	4	4	4	4	4
63	2	4	4	4	4	4	5	2	3	3	4	3	4	3	3	3	4	3	4	4	4	4	4	4	4	4	4	4	4	4	4	4	4
64	2	4	4	4	4	4	4	4	4	4	4	4	4	4	4	4	4	4	4	4	4	4	4	4	4	4	4	4	4	4	4	4	4
65	2	5	5	5	5	3	5	5	5	5	5	5	5	5	5	5	5	5	5	5	5	5	5	5	5	5	5	5	5	5	5	5	5
66	2	5	5	5	5	5	5	2	2	3	3	4	3	3	1	4	3	3	4	5	4	4	3	4	3	4	4	4	3	3	3	3	3
67	2	5	4	4	4	4	4	3	3	4	3	3	1	3	2	3	3	3	4	5	5	5	5	5	2	3	3	3	4	3	3	5	4
68	2	3	2	3	3	2	2	2	2	3	2	3	3	2	2	3	3	3	3	4	4	3	3	4	2	3	3	2	3	3	3	3	3
69	2	4	4	4	4	4	4	4	4	3	4	4	3	3	3	4	4	4	4	4	4	4	4	4	3	3	3	3	3	3	4	4	4
70	1	5	4	4	4	4	3	2	2	3	3	4	4	4	4	3	3	3	4	4	5	5	5	4	4	3	3	3	4	4	4	4	4
71	2	4	5	4	4	4	3	4	4	3	3	3	2	3	2	4	4	4	4	5	5	5	5	5	3	3	3	3	4	4	3	3	3
72	2	4	4	4	4	4	4	4	4	3	3	3	3	3	3	3	3	3	3	3	3	3	3	3	3	3	3	3	3	3	3	3	3
73	1	4	4	4	4	4	4	4	4	4	4	3	3	3	3	3	3	3	4	1	4	4	4	4	4	2	2	2	4	4	4	4	5
74	1	3	3	2	2	4	3	3	3	2	2	3	2	3	3	3	2	4	3	4	4	4	3	4	2	3	2	2	3	3	3	3	3
75	1	4	3	3	4	4	4	4	3	3	3	4	4	3	3	4	4	4	4	4	4	4	4	4	4	4	3	4	4	4	4	4	4
76	1	3	3	3	3	3	4	4	4	3	4	3	2	3	2	5	3	3	3	3	3	3	3	3	3	3	3	3	3	3	3	3	3
77	1	5	5	5	5	5	5	5	5	5	5	5	5	5	5	5	5	1	5	5	5	5	5	5	5	5	5	5	5	5	5	5	5
78	2	5	4	4	4	4	4	4	4	4	4	4	4	4	2	3	4	3	4	4	4	4	4	4	4	4	4	4	4	4	4	4	4
79	2	4	5	3	4	5	4	4	4	3	4	4	4	4	4	4	4	2	4	3	5	4	4	5	2	2	3	3	4	4	4	4	4
80	2	5	4	4	4	4	4	4	4	2	2	4	3	3	3	3	3	3	3	4	4	4	5	4	2	2	2	2	3	3	3	4	4
81	1	4	4	4	4	4	4	3	3	3	3	3	3	4	4	3	3	3	4	5	4	4	4	4	4	4	4	4	3	3	3	3	3
82	1	5	5	4	5	5	5	5	5	3	3	4	3	3	2	3	3	3	3	3	5	5	5	5	3	3	3	3	3	3	3	3	3
83	2	3	3	4	4	3	4	3	3	3	3	3	2	2	2	4	3	3	3	5	5	5	3	5	3	3	3	3	3	3	3	3	4
84	2	4	4	4	4	4	4	4	4	3	4	4	4	3	3	4	4	4	4	4	4	4	4	4	2	2	2	2	4	4	4	4	4
85	1	4	3	3	3	4	3	2	2	3	3	2	1	4	3	3	3	3	3	3	4	4	4	4	3	3	3	3	3	3	3	3	3
86	2	5	4	4	4	4	4	4	4	4	4	4	4	4	4	4	4	2	4	5	4	4	4	4	4	4	4	4	4	4	4	4	4
87	1	4	4	4	4	4	4	4	4	3	3	4	4	4	1	4	3	3	3	3	3	3	3	3	3	3	3	3	3	3	3	5	5
88	1	5	4	3	2	4	5	5	5	4	4	5	4	4	4	5	5	1	5	4	5	5	5	5	5	4	5	4	5	5	5	5	5
89	2	5	5	5	5	5	5	5	5	4	4	4	4	4	3	3	5	3	4	4	5	5	5	5	3	3	4	4	5	4	4	4	4
90	2	4	4	4	4	4	4	4	4	3	3	3	3	3	3	3	4	4	4	4	4	4	4	4	4	4	4	4	4	4	4	4	4
91	1	4	4	4	3	4	4	4	4	4	3	4	3	3	4	3	4	3	4	5	5	5	4	5	3	4	4	3	4	4	4	4	4
92	2	4	5	5	5	5	5	5	5	5	5	5	5	5	5	5	5	5	5	5	5	5	5	5	5	5	5	5	5	5	5	5	5
93	1	4	3	4	4	4	3	2	2	3	4	3	2	2	2	3	4	3	3	4	2	4	2	3	2	3	2	3	3	2	4	2	3
94	1	5	5	5	5	5	5	5	5	5	5	5	5	5	5	5	5	5	5	5	5	5	5	5	5	5	5	5	5	5	5	5	5
95	1	5	3	4	4	4	5	4	4	5	5	3	5	4	2	4	4	3	1	3	1	1	5	5	5	3	5	5	3	3	5	3	5
96	1	5	5	5	5	5	5	5	3	3	3	3	3	3	3	3	3	3	3	5	5	5	5	5	3	3	3	3	3	3	3	5	5
97	1	4	4	4	4	4	4	4	4	4	4	4	3	4	4	4	4	3	4	4	4	4	4	4	4	4	4	4	4	4	4	4	4
98	2	4	4	3	4	4	4	3	3	3	3	3	3	3	2	3	3	3	3	4	5	5	5	5	3	3	3	3	4	4	4	4	4
99	1	4	4	4	4	4	4	4	4	4	4	4	2	4	4	4	4	2	4	4	4	4	4	4	4	4	4	4	4	4	4	4	4
100	2	5	5	3	5	5	3	4	4	3	4	4	5	4	3	4	4	4	4	4	5	5	5	5	3	3	3	3	4	3	4	4	4
101	2	4	4	3	3	3	3	4	4	3	3	3	3	3	3	3	3	3	3	3	2	3	3	1	1	1	5	3	1	3	3	3	3
102	1	4	4	3	3	3	4	4	4	4	4	4	4	4	4	4	4	4	4	4	4	4	4	4	4	4	4	4	4	4	4	4	4
103	2	3	4	4	4	4	4	4	4	4	3	4	4	4	3	4	4	4	4	4	4	4	4	4	4	4	4	4	4	4	4	4	4
104	1	5	5	5	5	5	5	5	5	5	5	5	4	3	3	5	4	4	4	5	4	4	4	4	4	3	4	2	4	4	4	4	4
105	2	5	3	3	3	5	3	3	3	3	3	4	4	5	5	3	5	5	5	3	3	3	3	3	3	3	3	3	3	3	3	3	4
106	1	1	1	5	2	3	1	1	3	2	1	1	1	1	5	3	3	3	3	4	2	4	3	3	3	3	3	3	2	2	3	1	3
107	1	1	1	2	2	4	2	1	1	2	2	2	1	2	2	1	1	1	3	4	5	5	4	5	2	2	2	2	1	1	1	2	2
108	1	5	5	5	5	5	5	5	5	5	5	5	3	4	3	4	5	4	4	5	5	5	5	5	4	4	4	4	4	4	4	4	4
109	1	3	3	3	3	3	3	2	2	2	2	2	3	2	3	3	4	3	3	2	3	4	3	4	3	2	2	2	3	3	3	3	3
110	2	5	5	4	3	4	3	3	3	4	4	4	3	3	3	4	4	3	4	4	4	4	4	4	3	4	4	4	4	4	4	4	4
111	2	4	4	4	3	3	3	4	4	4	2	3	2	3	3	3	3	3	3	3	3	2	3	3	3	3	3	3	4	4	3	3	4
112	2	4	4	2	4	4	4	3	3	5	5	4	3	4	2	4	4	4	4	4	4	4	4	4	4	4	4	4	4	4	4	3	4
113	2	5	5	5	5	5	5	4	5	5	5	5	5	5	3	3	5	3	5	5	5	5	5	5	3	5	5	5	5	5	5	5	5
114	2	4	4	4	4	4	4	4	4	4	4	4	2	2	2	3	4	4	4	5	4	4	4	5	4	5	4	2	4	4	4	4	4
115	2	5	5	2	3	5	5	5	5	5	5	5	1	5	5	5	5	2	5	5	5	5	5	5	5	5	5	5	5	5	5	5	5
116	2	3	3	3	3	3	4	3	3	2	2	3	2	2	2	3	3	3	3	3	4	4	4	4	2	3	3	3	3	3	4	3	3
117	2	4	4	3	4	4	4	3	3	3	3	3	2	3	3	3	3	3	3	5	4	3	3	3	3	3	3	3	3	3	3	3	3
118	2	4	4	3	4	4	4	4	4	3	3	3	4	2	2	4	4	4	4	2	4	4	4	4	2	2	2	2	4	4	4	4	4
119	1	3	3	3	3	4	3	3	3	3	4	3	2	4	3	3	3	3	3	4	4	4	3	4	4	4	4	4	3	3	3	3	3
120	2	4	4	4	4	4	4	3	3	3	3	3	3	3	3	3	3	3	3	3	3	3	3	3	3	3	3	4	4	4	4	4	4
121	1	5	5	5	5	5	5	5	5	5	5	5	5	5	5	5	5	5	5	3	3	3	3	5	5	5	5	5	5	5	5	5	5
122	2	4	4	4	4	5	4	4	4	4	4	4	2	2	2	3	4	2	5	5	5	4	3	5	4	4	4	4	4	4	4	4	4
123	1	5	5	5	5	5	5	5	5	5	5	3	3	4	3	3	3	2	3	3	4	5	5	5	2	3	5	3	4	5	5	4	4
124	2	4	4	4	4	4	4	4	4	4	4	4	4	4	4	4	4	4	4	4	4	4	4	4	4	4	4	4	4	4	4	4	4
125	2	5	5	5	5	5	5	5	5	4	4	5	2	2	2	2	4	4	4	5	5	5	5	5	1	1	2	2	4	4	4	4	4
126	2	3	3	3	3	4	3	3	3	3	3	3	3	3	3	3	3	3	3	3	3	3	3	3	3	3	3	3	3	3	3	3	3
127	2	5	5	5	5	5	1	5	5	5	5	5	5	5	5	5	5	1	5	5	5	5	5	3	5	5	5	5	5	5	5	5	5
128	1	4	4	4	4	3	4	4	4	3	3	3	2	3	2	3	4	3	3	5	5	5	5	5	3	3	3	3	4	4	4	3	4
129	1	4	4	4	3	5	4	4	4	5	5	4	2	2	2	4	4	4	4	5	5	2	2	2	5	4	4	4	4	4	4	4	4
130	2	4	4	4	4	4	3	4	4	4	4	4	4	4	3	4	4	4	4	4	4	4	4	4	4	4	4	4	4	4	4	4	4
131	2	5	5	5	5	5	5	5	5	5	5	5	5	5	5	5	5	5	5	5	5	5	5	5	5	5	5	5	5	5	5	5	5
132	1	3	3	3	3	3	3	2	3	1	1	1	1	1	3	3	3	3	3	5	3	5	3	3	3	3	3	3	3	3	3	3	3
133	2	4	4	4	4	4	4	2	3	4	4	4	2	4	3	3	3	2	4	4	5	3	4	4	4	2	2	4	4	4	4	3	4
134	2	5	5	5	5	5	3	5	5	2	2	4	3	2	3	4	4	3	4	5	5	5	5	5	2	3	3	2	4	4	4	5	5
135	2	5	5	5	5	5	5	5	5	5	5	5	5	5	5	5	5	5	5	5	5	5	5	5	5	5	5	5	5	5	5	5	5
136	1	5	5	5	5	5	1	5	5	3	3	3	3	5	5	3	3	3	5	5	5	5	5	5	1	5	5	5	5	5	5	5	5
137	2	3	3	3	3	2	4	3	3	2	2	2	3	3	3	2	3	3	3	4	4	2	4	4	2	3	3	3	3	3	4	3	3
138	2	4	4	3	4	4	4	4	4	4	4	4	3	3	2	4	4	4	4	4	4	4	4	4	4	2	2	4	4	4	4	4	4
139	2	4	4	4	4	3	4	3	3	4	3	3	2	2	2	2	3	2	3	4	4	4	4	5	2	2	4	3	3	3	4	4	4
140	2	5	5	5	5	5	5	5	5	4	4	5	4	5	5	4	4	5	4	4	5	5	5	5	4	5	5	5	5	5	5	5	5
141	2	5	4	4	4	4	4	4	4	5	4	5	4	5	3	4	4	4	4	4	5	4	4	5	4	4	4	4	5	5	5	5	5
142	2	4	4	3	3	3	4	3	3	3	3	3	3	3	3	3	3	3	3	3	3	3	3	5	3	3	3	3	3	3	3	3	3
143	1	4	4	4	4	4	4	4	4	4	4	3	3	3	3	4	4	3	4	5	4	3	4	3	3	4	4	4	4	4	4	4	4
144	2	5	3	3	3	3	3	4	3	3	2	1	3	3	3	3	3	3	4	3	4	3	4	3	4	3	4	3	5	3	5	3	4
145	2	4	4	4	4	4	4	3	3	3	3	3	2	2	2	3	3	3	2	4	3	2	3	5	3	3	2	2	3	3	4	4	4
146	1	5	4	3	4	3	4	3	5	3	5	5	3	4	5	3	3	1	4	4	2	4	2	4	4	2	1	3	5	5	4	4	4
147	2	4	4	4	4	4	5	4	4	2	3	3	3	3	2	3	3	3	3	3	4	3	4	4	3	3	2	3	4	3	3	3	4
148	1	5	5	5	5	5	5	5	5	5	5	2	1	4	1	5	4	5	5	5	5	5	5	5	1	5	1	1	3	3	3	2	4
149	1	5	5	3	3	3	3	3	3	1	1	3	4	3	3	4	3	3	3	3	3	3	3	3	3	3	3	3	3	3	3	3	3
150	2	3	3	3	3	4	3	3	2	2	2	3	2	2	2	2	3	3	3	4	4	4	4	4	2	3	3	3	3	3	3	3	3
151	1	5	5	5	5	5	5	3	3	5	5	5	4	5	2	4	4	2	4	4	5	5	5	5	4	3	3	3	5	5	5	5	5
152	2	5	5	5	5	5	5	5	5	5	5	4	5	5	5	5	5	5	5	5	5	5	5	5	5	5	5	5	5	5	5	5	5
153	1	4	4	4	4	4	4	2	4	4	4	4	4	4	2	4	4	4	4	2	4	4	4	4	4	4	2	4	4	4	4	4	4
154	2	2	3	2	3	3	2	2	1	1	2	3	2	2	4	1	2	2	2	2	2	3	2	2	2	2	2	2	1	2	1	2	2
155	2	3	3	3	2	2	3	2	4	3	2	4	3	2	3	2	4	4	3	3	4	4	2	4	3	4	3	4	3	3	4	4	3
156	2	5	5	5	5	5	5	2	3	5	5	4	3	3	2	3	3	3	4	5	5	5	5	5	2	2	2	2	4	4	4	4	4
157	1	4	4	4	4	4	4	4	4	4	4	4	4	4	4	4	4	4	4	4	4	4	4	4	4	4	4	5	2	2	4	4	4
158	2	5	5	5	5	5	5	5	5	3	4	3	3	3	3	4	4	1	1	5	5	3	3	3	3	3	3	3	4	4	3	3	3
159	1	3	3	3	3	4	3	3	4	3	3	3	3	3	3	3	3	3	3	3	3	3	3	3	3	3	3	3	3	3	3	3	3
160	1	4	4	4	4	4	4	4	4	3	4	4	4	5	4	4	4	4	4	4	4	4	4	4	4	4	4	4	4	4	4	4	4
161	2	3	3	2	2	4	2	2	2	1	1	2	1	2	2	2	2	4	2	2	4	4	4	4	2	4	2	2	4	2	4	2	4
162	1	4	4	4	2	4	4	4	4	4	2	2	2	2	2	4	4	4	4	4	4	4	4	2	3	2	2	2	3	3	4	4	4
163	1	5	3	4	3	2	4	4	4	1	2	5	3	5	5	5	4	2	3	2	4	4	2	5	2	2	2	2	3	3	2	2	2
164	2	4	4	4	4	4	4	4	4	4	4	4	4	4	4	4	4	4	4	4	4	4	4	4	4	4	4	4	4	4	4	4	4
165	2	5	5	4	2	3	4	4	3	4	5	4	3	2	4	4	4	3	4	4	5	5	5	5	3	4	4	4	4	4	4	4	4
166	2	4	4	3	4	3	4	3	3	4	3	3	3	3	3	4	4	3	4	4	5	4	3	3	3	3	4	3	3	3	3	4	3
167	2	5	5	5	5	5	5	5	5	5	5	5	5	2	2	2	2	2	2	5	5	3	5	5	5	5	5	5	5	5	5	5	5
168	1	3	3	4	2	3	3	3	3	3	3	3	3	3	3	3	3	3	3	3	3	3	3	3	3	3	3	3	3	3	3	3	3
169	1	5	5	5	5	5	5	5	5	5	5	5	5	3	1	5	5	5	5	5	5	5	5	5	5	5	5	5	5	5	5	5	5
170	1	4	4	4	4	4	4	4	4	4	2	4	3	3	3	3	3	3	4	4	4	2	4	4	3	4	4	4	4	4	4	4	4
171	2	4	4	4	4	4	4	4	4	4	2	4	3	3	3	3	3	3	3	4	4	3	5	5	5	2	2	2	3	3	5	5	5
172	1	4	4	4	4	4	4	4	4	4	4	4	4	2	4	4	4	4	4	4	4	4	4	4	4	4	4	4	4	4	4	4	4
173	2	4	4	4	4	4	4	4	4	4	4	4	4	4	4	4	4	4	4	4	4	4	4	4	4	4	4	4	4	4	4	4	4
174	1	2	2	2	2	2	2	2	2	2	2	2	2	2	2	2	2	2	2	2	4	2	2	2	2	2	2	2	2	2	2	2	2
175	2	4	3	4	3	4	4	4	3	3	3	3	1	2	3	4	4	3	4	5	5	5	5	4	4	4	2	3	4	4	4	3	4
176	2	5	5	4	4	4	4	4	3	4	4	4	3	3	2	3	3	3	4	4	4	4	4	4	2	2	4	4	4	4	4	4	4
177	1	1	4	4	4	4	4	4	3	4	4	4	4	4	4	4	4	3	4	4	4	4	4	4	4	3	4	4	4	4	4	4	4
178	1	4	4	4	4	4	4	4	4	4	4	4	4	4	4	4	4	4	4	4	4	4	4	4	4	4	4	4	4	4	4	4	4
179	1	5	5	5	5	5	5	5	5	5	5	5	5	5	5	5	5	5	5	5	5	5	5	5	5	5	5	5	5	5	5	5	5
180	1	4	3	5	4	3	4	4	3	2	3	3	1	2	2	3	4	3	4	4	3	4	5	3	2	3	2	3	2	2	4	3	3
181	2	4	3	4	4	4	4	3	4	3	3	3	4	4	4	4	4	3	4	4	4	4	4	4	3	4	4	4	4	3	4	4	4
182	2	4	4	4	4	4	4	4	4	1	1	4	4	1	1	4	4	4	4	1	4	4	4	4	1	1	1	1	4	4	4	4	4
183	2	5	5	5	5	4	4	4	4	3	3	3	1	1	3	4	4	3	4	4	5	5	5	3	3	2	4	4	3	3	3	3	3
184	2	3	3	3	3	4	3	3	3	4	4	3	3	3	3	3	4	3	3	4	4	5	5	4	3	3	3	3	3	3	5	4	4
185	2	5	4	3	4	5	5	4	3	5	4	4	3	3	4	4	4	4	4	4	4	4	4	4	4	4	4	4	4	4	4	4	4
186	2	4	3	3	3	3	3	3	3	3	3	3	3	3	3	3	3	3	3	3	3	3	3	3	3	3	3	3	3	3	3	3	3
187	1	3	3	4	3	4	3	4	3	4	1	4	3	5	2	4	3	4	3	4	4	4	3	4	3	4	3	4	3	2	3	3	4
188	2	5	5	5	5	5	5	5	5	5	5	5	4	5	5	5	5	5	5	5	5	5	5	5	5	5	5	5	5	5	5	5	5
189	2	4	4	3	4	4	4	3	3	2	2	3	3	3	2	3	3	3	3	4	5	5	5	5	2	2	2	2	3	3	4	3	3
190	1	3	3	3	3	1	3	3	3	3	3	3	3	3	3	3	3	4	3	3	3	3	3	3	3	3	3	3	3	3	3	3	3
191	2	2	2	5	2	2	2	2	4	1	1	1	1	3	3	1	1	1	1	5	3	4	1	5	1	3	3	3	1	1	3	3	3
192	1	4	4	5	1	3	4	1	4	3	1	1	4	1	1	3	4	4	4	1	5	4	4	5	1	1	1	1	3	3	4	1	4
193	2	4	4	4	4	3	4	3	3	3	3	3	3	2	3	3	3	4	4	4	5	4	4	4	2	3	2	3	4	3	4	3	4
194	2	5	4	5	5	5	5	5	5	3	3	4	3	3	2	4	4	2	4	5	5	5	5	5	2	4	4	3	4	4	4	5	5
195	2	4	4	4	4	4	4	4	4	4	3	4	4	3	3	3	3	3	3	3	3	3	4	4	4	3	3	3	4	2	4	4	3
196	1	3	4	4	4	4	4	3	3	3	3	3	1	2	2	3	5	3	5	5	5	3	5	4	5	4	5	3	4	4	4	3	3
197	1	3	3	4	4	4	3	3	4	3	2	3	2	1	1	3	3	3	3	5	4	4	4	4	3	2	2	2	3	3	3	3	4
198	1	4	4	4	4	4	4	3	4	2	2	2	3	3	3	3	4	4	4	3	4	4	4	4	2	2	2	2	4	3	4	3	4
199	1	1	5	1	1	5	1	1	1	1	1	1	1	1	1	1	1	1	5	5	5	5	5	5	1	1	1	1	1	1	1	1	1
200	1	5	5	5	5	5	5	5	5	5	5	5	5	5	5	5	5	5	5	5	5	5	5	5	5	5	5	5	5	5	5	5	5
201	2	4	3	4	4	4	4	2	2	3	3	3	3	3	3	3	4	4	4	4	4	4	4	4	2	2	2	2	4	3	4	3	4
202	2	3	3	3	3	4	4	4	4	1	1	3	3	5	5	3	3	2	4	5	5	5	5	5	5	5	5	5	3	3	3	3	3
203	2	3	3	4	4	4	4	4	4	4	4	4	3	3	2	3	3	3	3	4	4	4	4	4	3	4	4	3	3	3	3	4	4
204	1	4	4	4	3	3	3	3	3	3	3	3	3	3	3	3	3	3	3	3	3	3	3	3	3	3	3	3	3	3	3	3	3
205	2	4	3	2	4	4	4	4	4	3	3	3	3	3	2	4	4	3	4	5	5	5	5	4	4	4	4	4	3	3	4	4	4
206	2	3	3	3	3	4	4	3	3	3	3	3	3	3	3	3	3	3	3	4	3	4	3	4	3	3	3	3	3	3	3	3	3
207	1	5	5	5	5	5	5	5	5	5	5	5	5	5	5	5	5	5	5	5	5	5	5	5	5	5	5	5	5	5	5	5	5
208	1	5	5	5	5	5	5	5	5	3	4	4	5	2	2	3	3	3	5	5	5	5	5	5	2	3	3	2	3	3	4	3	5
209	2	4	4	4	4	3	3	3	3	3	3	3	3	3	2	3	3	3	3	4	4	4	4	2	3	3	3	1	4	3	4	4	4
