# Supplementary material for: Overlap or breakthrough? exploration of the academic buoyancy structure in Chinese EFL learners
Source: PLoS One. 2025 Jan 31;20(1):e0318347. doi: 10.1371/journal.pone.0318347 (PMC11785288; doi:10.1371/journal.pone.0318347)
Supplement: S2 File — This is the data collected during the second phase, which is used for confirmatory factor analysis. (XLSX) [file pone.0318347.s002.xlsx]

## Sheet: Sheet1
No.	Gender	B7	B4	B1	B3	B8	B6	B2	B20	B22	B23	B16	B15	B18	B32	B30	B12	B31	B25	B27	B26	B24
1	2	3	3	3	3	3	3	3	4	3	3	3	3	3	3	3	3	3	3	3	3	3
2	2	3	3	5	5	5	5	5	5	5	5	5	5	5	5	5	5	5	5	5	5	5
3	2	4	4	4	3	4	4	4	5	3	4	4	4	4	4	4	4	4	4	5	4	3
4	2	2	3	3	4	3	1	4	4	4	4	3	2	2	3	3	3	3	3	3	1	1
5	2	4	4	4	4	4	2	2	4	4	4	4	4	4	4	4	4	4	4	4	4	2
6	2	2	4	5	5	4	5	3	5	5	5	5	5	3	4	5	4	3	4	2	3	2
7	2	1	3	2	2	3	4	3	3	3	3	3	3	3	3	3	3	3	3	3	3	3
8	1	1	4	4	4	4	4	4	4	4	4	4	4	4	4	4	4	4	2	2	2	2
9	2	3	4	4	5	3	5	4	5	4	5	4	3	4	4	4	3	3	2	3	1	3
10	2	3	4	4	4	4	4	4	4	4	4	4	4	4	4	4	3	4	3	3	3	3
11	2	2	3	2	2	3	4	3	3	2	3	3	3	3	3	4	2	2	3	3	3	3
12	2	1	3	1	1	3	5	1	5	3	2	5	3	5	5	5	1	3	4	5	3	2
13	2	3	3	3	3	3	3	3	3	3	3	3	3	3	3	3	3	3	3	3	3	3
14	2	3	5	3	3	3	3	3	4	3	4	3	4	4	3	3	3	3	4	4	2	2
15	2	3	4	4	3	3	4	3	4	5	4	4	4	4	4	4	3	3	3	4	4	3
16	1	3	4	3	3	4	4	3	4	3	3	4	4	4	3	3	3	4	4	3	3	3
17	2	3	4	5	4	4	4	4	5	4	4	4	4	4	3	4	2	3	4	4	4	4
18	1	1	4	4	4	3	3	3	4	4	4	4	3	2	3	4	2	3	4	4	4	4
19	1	3	4	3	3	3	3	3	3	3	3	4	3	4	3	3	3	3	3	3	3	3
20	2	3	4	4	3	3	3	4	4	4	4	4	4	4	4	4	4	3	4	2	2	2
21	2	3	4	3	3	4	3	4	4	4	4	4	3	4	4	4	3	3	3	3	4	4
22	2	3	4	3	4	4	4	3	4	4	4	4	4	3	3	4	2	3	2	3	4	3
23	2	2	3	3	3	3	4	3	4	3	4	4	3	3	3	4	2	3	2	2	2	2
24	2	3	3	4	4	3	3	4	5	5	5	3	3	3	4	4	2	4	3	5	3	3
25	1	3	5	4	5	4	4	4	5	5	5	5	5	5	5	5	5	5	5	5	5	5
26	2	2	4	3	3	3	3	3	3	3	3	3	3	3	3	3	3	3	3	3	3	3
27	2	2	3	4	2	3	4	3	4	3	4	3	3	3	3	4	3	3	3	3	3	3
28	2	2	2	3	2	3	4	3	5	2	4	3	4	3	3	4	2	3	3	2	3	3
29	1	1	1	3	5	1	5	3	4	4	5	3	1	1	5	5	1	5	5	5	5	5
30	2	2	4	3	3	4	4	3	4	4	4	3	3	4	4	4	2	3	2	3	2	4
31	2	2	3	3	4	2	2	3	5	3	5	3	3	3	3	3	2	3	2	2	2	2
32	2	2	4	4	4	3	5	4	5	3	5	4	3	4	4	4	2	4	4	3	4	3
33	2	3	3	3	3	3	3	3	3	3	3	3	3	3	3	4	3	3	3	3	3	3
34	2	3	2	3	3	3	3	3	3	3	3	3	3	3	3	3	3	3	3	3	3	3
35	2	2	4	3	2	3	3	3	3	3	3	3	3	3	3	3	3	3	3	3	3	3
36	2	2	4	3	4	3	4	3	5	3	5	3	2	3	3	4	3	4	2	3	3	3
37	1	2	2	3	4	3	4	3	5	3	5	3	2	3	3	4	4	4	2	3	2	2
38	2	1	2	3	2	2	3	2	4	2	5	2	2	2	3	4	2	3	2	2	2	2
39	1	3	3	2	3	3	1	3	4	1	3	4	3	3	4	3	2	3	3	3	4	4
40	2	3	5	4	4	4	3	3	5	5	5	4	3	4	3	3	2	3	2	3	3	2
41	2	2	4	3	3	3	4	3	4	3	4	3	4	3	3	3	2	3	4	3	4	4
42	1	1	5	5	5	2	5	1	5	5	5	5	5	5	5	5	3	5	3	5	4	1
43	1	5	5	5	5	5	5	5	5	5	5	5	5	5	5	5	5	3	5	5	5	5
44	1	1	3	3	5	3	4	3	5	1	3	4	3	4	3	3	1	3	3	3	3	5
45	1	2	4	3	3	3	4	4	3	2	2	3	3	4	3	3	2	2	3	4	3	4
46	2	3	4	3	3	3	3	3	3	3	3	3	3	3	3	3	3	3	3	3	3	3
47	2	3	4	4	4	3	4	4	3	3	4	3	4	4	4	4	3	4	3	4	3	3
48	1	4	4	4	4	4	4	4	4	4	3	3	4	4	4	5	3	4	5	5	5	5
49	2	1	1	1	1	1	1	3	5	3	5	3	2	2	3	3	1	4	2	2	2	2
50	2	5	4	4	4	4	4	4	5	4	5	4	4	4	4	4	4	4	5	5	5	5
51	2	1	2	3	2	3	4	3	5	3	4	2	3	2	3	4	2	2	3	2	2	2
52	2	2	4	4	4	3	5	5	5	5	5	4	3	4	4	4	2	3	2	4	4	2
53	2	1	4	3	1	3	4	2	5	5	4	4	3	4	4	4	1	3	2	2	1	1
54	2	3	3	4	4	3	3	4	4	4	4	4	4	4	4	4	2	3	3	3	3	3
55	2	4	4	4	4	4	4	4	5	5	4	4	4	4	4	4	4	4	4	4	2	4
56	2	3	3	3	3	3	3	3	5	5	5	3	3	3	3	3	5	3	3	3	3	3
57	2	5	5	5	5	5	5	5	5	5	5	5	5	5	5	5	5	5	5	5	4	4
58	1	4	4	4	4	4	4	4	4	4	2	4	4	4	4	4	3	4	1	1	1	1
59	2	3	4	4	4	4	4	4	4	4	4	4	4	4	4	4	2	3	3	3	3	3
60	1	1	4	3	4	3	4	3	5	5	4	5	5	5	5	5	5	5	5	5	5	5
61	1	4	4	4	4	4	4	4	4	4	4	4	4	4	4	4	4	4	2	2	2	2
62	2	3	3	4	4	4	3	3	3	4	4	4	4	4	3	4	3	3	3	4	4	3
63	1	2	2	3	3	3	3	3	3	3	3	3	3	3	3	3	3	3	3	3	3	3
64	1	3	3	3	3	3	3	3	3	3	3	3	4	4	4	4	4	4	4	2	2	2
65	1	2	4	4	4	4	2	4	4	4	4	4	4	4	4	4	2	4	4	4	4	4
66	1	3	5	5	5	5	5	5	5	5	5	5	5	5	5	5	5	5	3	5	5	5
67	1	5	5	5	5	5	3	5	5	5	5	5	5	5	5	5	5	5	3	3	3	3
68	1	3	4	3	4	4	4	4	3	3	4	4	4	4	4	3	3	3	4	5	5	5
69	1	3	4	3	4	3	3	4	4	4	3	4	4	4	4	3	3	3	3	3	3	3
70	2	2	4	3	4	3	3	3	5	5	5	3	3	3	3	3	1	3	3	3	3	2
71	1	3	4	4	4	3	4	4	4	3	3	3	4	3	4	4	2	3	3	3	2	2
72	1	3	3	3	3	3	3	3	3	3	4	3	3	3	4	4	3	3	3	3	3	3
73	2	4	5	4	4	4	4	4	4	4	4	4	4	4	4	4	4	4	5	5	5	5
74	2	2	4	2	4	3	3	3	5	3	5	3	3	3	5	3	2	2	2	3	3	3
75	1	3	4	4	4	3	4	4	3	4	5	4	4	3	4	4	3	4	3	4	3	4
76	2	3	4	4	4	3	4	4	5	4	5	4	3	3	4	4	2	4	3	3	2	4
77	2	2	3	3	3	3	3	3	4	3	4	3	4	3	4	4	3	3	3	3	3	3
78	1	1	5	5	5	4	1	5	5	4	5	5	5	5	5	5	5	5	5	5	5	5
79	1	3	4	4	3	3	3	3	4	4	3	3	3	4	4	4	4	4	3	3	3	3
80	1	3	3	3	3	3	2	3	3	3	4	3	3	4	3	4	4	3	3	3	2	3
81	1	5	5	4	3	3	3	3	3	3	3	3	3	3	3	3	3	5	3	3	3	3
82	2	3	4	3	3	3	2	3	4	3	4	4	3	4	3	3	3	3	3	3	3	3
83	1	3	4	4	4	3	4	4	5	3	4	3	3	3	3	4	3	4	3	3	3	3
84	1	4	3	3	2	4	4	3	5	5	5	4	4	2	4	4	5	3	4	4	4	2
85	1	4	4	3	4	4	4	4	4	4	4	4	4	4	4	4	4	4	4	4	4	4
86	1	1	3	3	3	3	3	3	4	2	3	3	3	3	3	3	1	3	2	2	2	3
87	1	3	5	5	5	5	4	5	5	4	4	4	4	4	4	4	4	4	4	4	4	4
88	1	1	4	4	4	4	4	4	5	5	4	5	4	4	4	4	4	4	5	5	5	4
89	1	1	4	3	4	3	4	4	5	3	3	5	4	4	5	5	1	4	2	3	3	2
90	1	2	5	3	1	3	2	3	5	3	4	4	3	1	4	4	3	5	2	5	5	3
91	2	2	2	2	2	3	1	2	4	3	4	4	3	3	3	3	3	3	2	4	2	4
92	1	2	4	3	4	3	4	4	4	3	4	4	4	4	4	4	4	4	3	3	3	2
93	1	3	4	4	4	4	4	4	5	4	4	3	4	4	4	4	4	3	3	3	3	3
94	1	1	5	3	1	3	1	1	5	3	3	3	3	3	3	3	3	3	3	3	3	3
95	1	5	5	5	5	5	5	5	5	5	5	1	5	5	5	5	5	5	1	1	1	1
96	1	2	4	4	4	4	3	4	4	4	4	4	4	4	3	4	4	3	3	3	3	3
97	2	2	5	5	5	3	3	3	5	5	5	5	5	5	5	5	5	5	5	5	5	5
98	2	3	3	3	3	3	4	3	5	3	4	3	4	3	3	4	2	3	3	3	3	3
99	1	4	4	4	3	3	3	3	3	3	3	3	3	3	3	3	3	3	3	3	3	3
100	1	3	4	4	4	4	4	4	4	4	4	4	4	4	4	4	4	4	4	4	4	3
101	1	3	3	3	3	3	3	3	3	3	3	3	3	3	3	3	3	3	3	3	3	3
102	1	5	1	5	3	5	5	5	5	4	4	4	4	5	5	5	4	4	2	2	2	2
103	1	1	3	3	3	4	3	3	5	5	5	4	4	4	4	4	4	4	4	4	4	4
104	1	1	4	1	1	3	1	1	3	3	3	1	3	3	3	3	4	3	3	3	3	3
105	1	3	3	5	3	3	5	5	5	5	5	5	5	5	5	5	5	5	4	4	4	4
106	2	3	5	4	4	3	4	3	4	3	4	4	4	5	4	4	3	4	3	2	2	2
107	1	3	4	3	3	3	3	3	4	3	3	4	4	4	4	3	2	3	3	3	3	2
108	1	3	4	4	4	4	3	3	4	3	4	4	4	3	3	4	3	3	4	4	4	4
109	2	1	3	3	3	3	2	3	4	3	4	3	3	3	3	3	3	3	3	3	3	3
110	1	3	5	3	5	5	5	3	5	3	5	5	5	5	5	4	3	3	5	3	3	4
111	2	3	3	3	3	3	2	3	4	3	4	3	3	3	3	3	3	3	3	3	3	3
112	1	4	4	3	5	3	4	3	5	2	2	3	4	4	5	5	1	3	3	3	3	3
113	1	2	3	4	4	3	3	3	4	4	3	3	3	3	3	3	3	3	3	3	3	3
114	2	4	4	4	4	4	3	3	4	4	4	4	4	4	4	4	3	4	3	3	2	2
115	2	1	3	5	5	3	3	3	5	5	5	3	3	5	3	3	1	4	1	1	2	1
116	1	4	4	3	4	4	3	2	4	4	4	3	3	4	3	3	2	1	3	3	3	4
117	1	3	3	3	3	3	3	3	5	3	3	3	3	3	3	3	3	3	3	3	3	3
118	2	3	5	4	3	3	4	3	5	3	4	4	4	4	4	4	2	3	3	3	3	3
119	2	2	2	3	4	3	3	3	4	3	4	3	3	4	4	3	2	2	3	2	3	3
120	1	4	4	4	4	4	4	4	4	4	4	4	4	4	4	4	4	4	2	2	2	2
121	1	2	4	4	4	4	4	4	4	4	4	4	4	4	4	4	2	4	4	4	4	4
122	1	3	3	4	3	3	3	3	3	3	3	3	3	3	3	3	3	4	3	3	3	3
123	1	3	4	4	3	4	3	3	4	4	5	4	3	4	4	4	3	3	4	4	4	4
124	1	3	5	4	4	3	4	4	5	4	4	4	3	4	4	4	3	3	4	5	4	4
125	2	4	4	4	4	4	1	4	4	4	4	4	4	4	4	4	3	4	3	4	4	3
126	1	3	3	3	3	3	4	4	5	4	4	4	4	3	4	3	3	4	4	4	4	3
127	1	4	4	3	3	2	2	4	4	2	2	2	2	2	3	3	3	1	2	2	2	2
128	2	4	5	5	5	5	5	5	5	5	5	5	5	5	5	5	3	5	3	3	4	2
129	1	3	4	3	4	4	2	3	4	3	4	3	4	4	3	4	3	3	4	4	4	4
130	1	3	3	3	3	3	2	3	3	3	3	3	3	3	3	4	2	4	3	4	3	3
131	1	1	2	4	4	5	3	2	1	1	3	3	4	5	4	3	5	5	5	3	4	1
132	2	3	3	3	3	3	3	3	3	3	3	3	3	3	3	3	3	3	3	3	3	3
133	2	3	4	4	4	4	4	4	4	4	4	4	4	4	4	4	4	4	4	4	4	4
134	2	3	3	4	4	3	3	4	5	3	3	3	3	3	3	3	3	3	3	3	3	3
135	2	3	4	3	4	3	2	3	4	2	4	4	3	3	3	3	3	3	3	3	3	4
136	1	2	3	3	5	4	5	1	2	3	4	3	3	4	3	4	1	3	4	4	1	2
137	1	4	4	2	2	4	4	4	4	4	4	4	4	4	2	4	4	4	2	2	2	2
138	1	4	4	3	3	4	3	3	4	3	4	4	4	4	4	4	4	4	2	2	2	2
139	1	3	5	4	4	4	3	3	5	4	4	4	4	4	4	4	3	4	2	4	2	3
140	2	3	3	3	3	3	3	3	3	3	3	3	3	3	3	3	3	5	3	3	3	3
141	1	3	4	3	3	4	3	3	4	3	3	3	3	3	3	3	3	3	3	3	3	2
142	1	3	5	5	4	5	4	4	5	5	5	4	4	5	4	4	3	4	4	4	4	3
143	1	4	4	4	4	4	3	4	4	4	4	4	4	4	4	4	4	5	5	5	4	4
144	2	3	3	3	3	3	3	3	5	4	4	3	2	2	3	4	3	3	2	2	2	2
145	1	3	4	4	4	3	4	3	5	4	5	5	5	5	4	4	5	4	4	4	4	4
146	1	2	4	3	4	3	3	3	5	4	4	4	3	3	3	3	2	3	3	4	3	3
147	2	3	3	4	4	3	4	4	5	5	5	4	3	2	3	4	2	4	2	3	3	4
148	2	3	4	3	3	3	3	3	3	3	4	3	3	4	3	3	3	3	3	3	3	3
149	2	3	2	3	3	4	4	4	4	4	3	4	4	4	4	4	4	4	3	3	3	3
150	2	4	4	4	2	3	4	4	4	4	4	4	4	4	4	4	4	4	2	2	2	2
151	2	4	4	5	3	5	5	5	5	5	4	4	4	3	5	5	4	5	4	3	4	4
152	2	4	4	4	4	4	5	5	5	5	5	5	5	5	5	5	5	5	5	5	5	5
153	1	3	4	3	4	3	3	3	2	3	2	3	3	3	2	4	4	4	3	2	2	2
154	2	4	4	4	3	4	4	4	4	4	5	4	4	4	4	4	3	3	2	4	4	4
155	2	3	5	4	4	4	3	3	5	5	5	3	4	5	4	4	3	3	4	4	4	4
156	2	3	4	3	4	3	4	3	5	3	4	3	3	3	3	3	4	3	3	3	3	3
157	2	3	4	4	4	4	5	5	5	4	4	4	4	4	4	4	3	3	4	4	4	4
158	2	3	5	5	5	5	5	5	5	5	5	5	5	4	5	5	3	3	4	4	5	5
159	2	4	3	3	3	3	4	3	4	3	3	3	3	3	3	3	3	3	3	3	3	3
160	2	3	3	4	3	4	4	4	4	3	4	3	3	3	3	3	2	3	3	3	3	3
161	2	4	4	4	4	4	4	4	4	4	4	4	4	4	4	4	4	4	2	2	2	2
162	2	3	4	3	3	3	2	3	4	3	3	4	3	3	3	3	2	3	3	2	2	3
163	2	3	4	4	4	4	4	4	4	4	4	4	4	4	4	4	4	4	2	2	2	2
164	2	4	4	4	4	4	3	4	4	4	4	4	4	4	4	4	4	4	2	2	2	2
165	2	1	2	3	2	2	2	2	3	3	3	3	3	3	3	3	2	3	3	3	3	3
166	1	3	3	1	4	3	3	1	2	3	3	3	2	4	4	2	5	3	3	3	3	3
167	1	2	2	3	5	2	1	5	5	5	3	1	1	1	1	1	5	1	5	5	5	1
168	1	1	1	1	1	1	1	1	1	1	3	1	1	1	1	1	1	1	1	1	1	1
169	2	3	4	3	3	4	4	4	5	4	5	4	4	4	4	3	3	3	4	4	4	4
170	2	4	4	4	4	4	4	4	4	4	4	4	4	4	4	4	4	4	4	4	4	4
171	2	3	3	4	4	3	3	4	5	5	5	3	3	3	4	4	3	4	2	2	2	2
172	1	2	3	4	3	4	3	4	5	4	4	3	3	4	4	4	2	3	3	2	3	3
173	1	4	4	4	4	4	3	4	4	3	4	4	4	4	4	4	3	3	3	3	3	3
174	2	3	4	3	3	3	4	3	4	4	4	3	3	4	3	3	2	3	3	3	3	2
175	1	1	4	3	4	3	3	3	4	3	3	3	4	3	5	4	2	3	4	1	1	1
176	1	3	3	3	3	3	3	3	3	4	4	3	3	3	3	3	3	3	3	3	3	3
177	2	3	4	3	4	3	4	3	5	3	5	3	4	4	3	4	3	3	4	4	4	4
178	2	5	3	5	5	5	5	5	5	5	5	5	5	5	5	5	5	5	5	5	5	5
179	2	4	4	4	4	4	2	3	4	5	5	3	4	4	4	4	3	3	4	4	4	4
180	2	2	4	4	4	4	4	4	5	4	4	4	4	4	5	5	2	4	4	3	4	4
181	2	2	3	3	3	3	3	3	4	3	5	3	3	3	3	4	2	3	4	2	2	2
182	2	3	5	5	5	5	5	5	5	5	5	5	5	5	5	5	5	4	5	5	4	4
183	2	2	4	4	4	4	4	4	4	2	2	4	4	4	4	4	2	3	3	3	3	3
184	1	1	3	1	5	2	3	5	1	1	1	3	1	3	3	3	1	2	3	4	3	3
185	1	3	4	3	3	3	3	3	3	3	3	3	3	3	3	3	3	3	3	3	3	3
186	1	2	4	3	3	4	4	3	5	5	3	3	3	3	3	3	3	3	3	3	3	3
187	2	2	5	4	4	3	4	4	4	3	4	4	4	4	4	4	3	3	4	4	4	4
188	2	3	4	3	3	3	3	3	4	3	4	4	3	4	4	4	3	3	2	4	2	2
189	2	3	3	3	3	3	3	3	5	3	3	3	4	3	3	3	3	3	3	3	3	3
190	2	5	5	5	5	5	5	5	5	5	5	5	5	5	5	5	5	5	1	1	1	1
191	1	2	4	4	4	4	3	2	5	4	3	4	4	4	4	4	4	4	5	5	4	4
192	1	3	3	3	3	3	3	3	5	3	3	3	5	3	3	3	3	3	3	3	3	3
193	2	3	3	4	4	3	4	4	4	3	5	3	3	3	4	3	3	4	4	4	4	3
194	1	2	2	2	2	2	2	2	2	2	2	2	2	2	2	2	2	2	2	2	4	4
195	1	5	5	4	3	5	5	5	5	5	5	5	5	5	5	5	5	3	5	5	5	5
196	2	4	3	4	4	3	4	4	5	4	5	3	3	4	4	4	2	4	3	4	3	4
197	1	2	5	4	4	4	4	4	4	4	4	4	4	4	4	4	4	4	4	4	4	4
198	1	2	3	3	3	3	3	3	5	3	5	4	4	4	3	3	2	1	1	2	5	2
199	2	3	4	4	4	3	4	3	5	3	4	3	3	3	3	3	2	3	3	3	3	3
200	1	3	5	5	5	4	4	5	5	2	5	4	4	4	4	2	2	2	4	4	2	4
201	1	4	5	4	4	4	2	3	5	5	5	4	3	4	4	3	3	3	3	3	3	3
202	1	4	4	4	4	4	2	3	4	4	4	4	4	4	4	4	4	3	4	4	4	2
203	2	4	2	3	5	2	3	4	2	5	3	5	5	5	5	5	5	3	5	3	3	3
204	1	4	4	4	4	3	3	3	5	4	3	4	3	3	3	3	3	3	2	4	3	4
205	1	2	4	4	4	2	4	4	4	4	4	4	4	4	4	4	1	3	2	2	2	2
206	1	1	4	1	4	3	3	1	5	5	5	3	4	4	4	4	3	1	4	3	1	1
207	1	3	4	3	2	3	3	4	4	4	4	4	5	4	4	4	3	3	3	4	4	4
208	2	2	3	3	4	3	3	3	4	4	4	3	3	3	3	3	3	3	3	3	3	3
209	2	3	4	5	3	4	4	4	5	5	5	4	4	4	4	4	2	3	4	4	4	4
210	1	4	4	4	4	3	4	4	5	5	5	3	4	4	3	3	4	3	3	3	2	3
211	1	3	4	4	4	4	4	4	5	5	5	3	4	4	5	4	4	5	4	4	4	3
212	1	2	4	4	4	3	3	2	5	5	3	4	3	3	3	4	2	2	3	3	4	2
213	1	3	3	4	3	3	3	3	5	5	5	4	4	3	4	4	3	3	4	4	4	3
214	1	2	4	4	4	3	3	3	4	4	5	3	2	4	3	3	1	3	4	4	4	4
215	2	3	3	4	4	4	4	3	4	4	4	4	4	4	4	4	4	4	4	4	4	4
216	1	3	4	4	4	4	4	4	4	3	5	4	4	4	4	4	3	4	4	4	4	4
217	2	3	4	5	5	4	5	5	5	5	5	5	5	5	5	4	2	3	3	4	3	4
218	2	1	4	4	4	3	2	4	4	4	4	4	4	4	3	4	2	3	3	3	3	2
219	1	4	4	4	4	4	4	4	4	4	4	4	4	4	4	4	2	3	4	3	4	3
220	1	4	4	4	4	4	4	4	2	2	2	2	2	2	4	3	4	4	4	4	4	3
221	2	3	3	4	3	3	4	4	5	4	4	4	4	4	4	4	3	3	4	4	4	4
222	1	1	4	4	4	4	4	3	5	3	5	5	5	5	5	5	5	5	5	3	2	2
223	1	2	3	3	3	3	3	3	3	3	3	3	3	3	3	3	3	3	3	3	3	3
224	2	2	4	3	3	3	2	3	3	3	4	4	4	4	3	4	3	2	3	3	3	3
225	2	3	3	3	3	3	3	3	4	4	4	4	3	3	3	3	3	3	2	2	2	2
226	1	4	4	4	4	4	2	4	5	4	4	4	4	4	4	4	2	4	2	2	4	2
227	2	3	4	3	4	3	3	3	4	4	4	4	4	4	4	4	4	4	2	2	2	3
228	1	2	4	4	4	4	3	4	5	4	4	4	3	3	3	4	2	3	2	3	2	2
229	1	3	4	5	3	4	3	4	4	5	5	4	4	4	4	4	4	4	4	4	4	4
230	2	3	3	4	4	3	2	4	4	4	1	5	3	3	5	3	1	3	3	2	2	2
231	2	4	4	4	4	4	4	4	4	4	4	4	4	4	4	3	3	3	3	3	3	3
232	1	4	5	5	5	3	3	5	5	5	1	5	5	5	5	5	1	3	5	5	5	5
233	1	3	5	5	5	5	5	5	5	5	5	5	5	5	5	5	5	5	5	5	5	5
234	1	3	3	3	3	3	3	3	4	2	4	3	3	4	4	4	3	4	3	3	2	3
235	2	4	4	4	4	4	4	4	5	4	5	4	4	4	4	4	3	4	4	4	4	4
236	1	3	4	4	4	4	4	3	4	3	4	3	3	4	3	4	3	4	4	4	4	3
237	2	4	4	4	4	4	4	4	4	4	4	4	4	4	4	4	4	4	4	4	4	4
238	1	3	4	3	4	3	3	3	5	4	4	3	4	4	3	3	3	3	1	1	1	1
239	2	2	4	4	4	2	1	3	5	5	4	4	3	3	3	3	1	3	4	3	3	3
240	2	2	4	4	4	3	4	3	4	4	4	3	3	4	4	4	2	3	2	2	2	2
241	2	3	4	4	3	3	2	3	3	3	4	3	3	4	3	3	2	3	3	3	3	3
242	1	1	3	2	3	2	2	2	3	3	4	2	3	3	3	3	2	3	3	3	3	1
243	2	3	1	4	4	3	4	4	5	5	3	3	3	2	3	4	2	3	4	4	3	1
244	2	3	4	4	4	3	4	4	4	3	4	4	4	4	4	4	3	4	2	2	2	4
245	1	4	4	4	4	4	5	3	5	3	5	4	3	4	4	4	4	3	4	4	4	4
246	2	3	4	4	4	4	4	4	4	4	4	4	4	4	4	4	3	4	3	3	3	3
247	2	3	4	3	3	4	5	4	5	3	4	3	4	4	3	4	2	2	4	4	4	2
248	1	2	2	2	2	3	2	2	3	2	2	2	2	2	2	3	2	2	1	2	2	2
249	1	5	5	3	3	5	3	3	5	5	5	5	5	5	5	5	5	5	5	5	5	5
250	1	4	4	5	4	3	2	3	5	5	5	5	3	3	4	4	2	3	3	3	3	4
251	2	3	3	4	5	3	2	4	5	4	5	4	3	3	5	4	3	3	2	2	3	1
252	1	4	4	3	4	3	3	4	4	4	4	4	4	4	4	4	3	3	4	4	4	4
253	1	4	4	3	4	4	4	3	4	4	4	4	4	4	3	4	3	3	3	2	3	2
254	1	3	4	4	4	3	2	4	5	4	4	5	3	3	4	4	3	4	2	3	3	3
255	2	3	3	3	3	3	3	3	3	3	3	3	3	3	3	3	2	3	3	4	4	3
256	1	3	4	3	3	3	3	3	4	4	4	3	4	3	3	3	3	3	2	3	4	4
257	1	2	5	5	3	4	3	4	5	5	5	5	4	5	5	4	2	3	3	3	2	2
258	2	4	4	4	4	4	4	4	4	4	5	4	3	4	4	4	3	4	4	4	4	4
259	2	4	4	4	4	4	4	4	5	4	4	4	4	4	4	4	3	4	5	4	4	4
260	1	1	3	3	3	3	2	3	3	3	3	3	3	3	3	4	1	4	3	3	3	3
261	2	4	3	3	2	2	3	3	4	3	4	3	3	3	3	3	4	3	2	3	2	4
262	2	2	4	3	3	3	2	3	4	4	4	3	3	3	3	4	2	3	3	2	3	3
263	1	5	3	5	5	5	5	5	5	5	5	4	5	5	5	5	5	2	3	5	5	4
264	2	3	3	4	3	3	2	3	5	5	2	4	2	2	3	3	2	2	1	1	1	1
265	2	1	4	4	4	2	3	5	5	5	5	5	3	4	4	4	2	4	4	4	3	3
266	2	3	4	4	3	4	4	3	4	4	3	4	4	4	4	4	2	3	5	5	5	3
267	1	2	3	3	3	3	2	2	4	4	4	4	3	3	4	3	4	4	3	3	3	2
268	1	2	3	4	3	3	4	4	4	4	4	4	3	4	4	4	4	4	3	4	4	4
269	1	4	4	4	4	4	3	4	4	5	5	4	4	4	4	4	4	4	3	3	3	2
270	2	3	1	4	4	3	2	3	4	3	4	4	3	4	3	3	2	3	3	3	3	3
271	1	2	4	3	4	4	4	3	5	5	5	5	4	5	4	3	3	3	5	4	4	4
272	2	2	3	4	3	4	3	2	5	4	5	4	4	4	4	4	1	4	1	3	3	2
273	1	3	4	4	3	1	4	5	5	5	4	4	3	3	4	4	1	4	1	1	1	1
274	2	2	4	4	3	3	2	3	4	3	4	4	4	2	4	4	1	3	4	2	4	2
275	2	1	1	4	1	3	3	5	5	5	5	3	4	2	5	5	2	5	3	3	3	1
276	2	2	2	2	3	2	3	2	4	4	4	3	4	2	3	3	1	2	2	2	3	2
277	2	2	4	3	4	5	3	3	5	5	5	4	4	4	3	3	3	4	3	3	3	2
278	2	3	4	2	2	3	3	3	3	3	3	3	3	3	3	3	2	1	4	4	4	2
279	2	3	4	3	4	3	4	2	4	4	4	3	4	2	3	4	1	3	3	3	3	1
280	2	4	4	3	2	4	4	4	5	5	3	5	3	3	4	5	3	5	4	5	4	4
281	2	4	4	5	4	4	5	3	5	5	4	4	4	4	4	4	3	3	3	4	4	4
282	1	3	4	2	2	4	3	2	4	4	4	4	4	4	4	4	4	4	4	2	2	4
283	2	2	3	3	3	2	3	3	5	3	4	4	3	2	3	3	2	1	2	3	3	3
284	2	4	4	3	3	4	3	2	4	4	4	4	4	4	4	4	2	4	4	3	2	2
285	2	3	3	4	4	3	4	4	4	4	5	4	3	4	4	4	3	3	4	4	4	4
286	1	4	4	4	4	4	4	4	4	4	4	4	4	4	4	4	3	4	4	4	4	4
287	2	3	3	3	5	3	3	3	4	4	4	3	4	3	3	4	1	3	3	3	3	3
288	1	4	5	4	4	4	4	3	5	4	3	4	3	4	4	4	2	3	2	2	4	2
289	2	4	5	3	3	3	3	3	3	3	3	3	3	3	3	3	3	2	3	3	3	3
290	2	3	3	4	3	3	4	3	5	4	5	4	4	3	4	4	3	4	4	4	4	3
291	1	4	4	4	4	3	4	4	4	4	3	4	4	4	4	4	3	4	4	4	4	4
292	1	3	1	3	3	1	1	1	4	4	4	3	2	2	3	3	1	3	3	3	1	1
293	1	1	1	1	1	4	1	1	1	1	1	1	4	4	4	4	4	4	4	4	5	3
294	2	2	4	4	4	3	4	3	5	2	1	4	4	4	4	4	1	4	4	4	2	2
295	2	4	5	5	5	3	4	3	5	5	3	4	3	4	4	5	5	5	2	2	2	1
296	1	3	2	3	3	2	2	2	4	2	4	3	2	3	2	3	3	3	3	3	3	2
297	2	3	4	4	4	3	4	4	5	3	3	4	4	4	4	4	3	3	3	3	3	3
298	2	4	4	5	4	4	4	4	5	5	4	4	4	4	5	5	3	4	4	4	3	4
299	2	2	2	4	4	4	4	4	5	4	4	4	3	3	3	4	2	3	4	4	5	3
300	2	2	2	3	4	3	3	4	5	5	5	4	4	4	4	4	1	3	2	1	1	1
301	1	3	3	4	4	3	3	4	5	5	5	4	3	3	4	4	5	4	3	3	3	3
302	2	3	4	3	3	3	4	4	4	4	4	4	4	3	4	3	3	3	4	3	3	3
303	2	3	4	3	3	3	4	3	4	3	4	4	4	4	3	3	3	4	4	4	3	3
304	2	4	3	3	4	3	3	4	5	3	4	3	3	2	3	4	4	2	2	2	2	2
305	1	3	3	3	3	3	3	3	3	4	4	4	3	4	4	4	4	4	3	3	3	2
306	1	3	4	4	4	4	4	4	5	4	4	4	4	4	4	4	4	4	4	4	4	4
307	2	3	4	3	3	4	3	3	5	3	5	4	4	4	4	3	3	4	3	3	4	4
308	1	5	5	5	5	5	3	3	5	5	5	5	5	5	5	5	5	5	5	5	5	5
309	1	3	4	4	4	4	4	4	5	4	4	4	4	4	4	4	3	4	4	4	4	3
310	1	2	4	3	3	3	3	3	4	4	4	3	3	3	3	3	2	3	3	3	3	3
311	1	4	5	4	4	4	4	4	4	4	5	4	4	4	4	4	4	4	4	5	4	4
312	2	2	5	5	2	2	4	2	3	5	4	2	2	5	3	2	1	1	4	1	4	1
313	1	4	4	4	4	4	4	4	4	4	4	4	4	4	4	4	4	3	4	4	4	4
314	1	3	4	5	4	4	4	4	5	4	3	4	3	4	4	4	2	4	3	3	3	4
315	2	2	4	4	3	3	4	4	5	4	3	4	3	3	4	4	3	4	3	4	3	3
316	1	3	4	4	4	4	4	4	4	4	4	4	3	4	4	4	3	3	2	4	3	3
317	1	2	4	2	4	4	2	4	4	4	4	4	4	4	4	4	3	4	4	4	4	4
318	1	5	5	5	5	5	4	5	5	5	5	5	5	5	5	5	5	5	5	5	5	5
319	1	4	5	5	5	4	3	5	5	5	5	4	3	4	4	5	3	4	4	5	4	4
320	2	3	5	3	4	4	3	2	5	3	3	5	4	4	3	3	3	4	4	3	5	3
321	2	4	4	4	4	4	4	3	5	4	5	3	3	3	3	4	3	4	3	3	4	2
322	2	2	5	5	4	4	3	2	5	5	2	4	2	5	4	4	3	2	3	4	3	1
323	1	4	4	4	4	4	3	4	3	4	4	3	4	4	4	4	4	4	4	2	2	3
324	2	3	3	3	3	3	4	3	4	3	3	3	3	3	3	3	2	3	3	3	3	3
325	2	3	4	4	4	3	4	4	5	4	5	4	4	4	4	4	3	3	1	3	3	3
326	2	2	4	4	4	3	4	2	4	4	4	4	4	4	3	4	2	3	4	4	4	4
327	2	5	5	5	3	4	3	4	5	5	5	5	5	5	5	5	3	5	5	5	5	5
328	2	3	3	3	3	3	3	3	3	3	3	3	3	3	3	3	3	3	3	2	2	4
329	1	4	4	5	3	4	4	4	4	5	5	4	4	4	4	4	3	3	4	4	4	4
330	2	4	4	4	4	3	4	4	5	5	3	4	3	4	4	4	1	3	4	3	4	3
331	1	5	3	3	3	3	3	4	5	5	3	4	4	3	3	3	2	3	2	2	3	3
332	2	4	4	5	4	3	2	5	5	4	1	4	2	5	4	4	1	2	3	2	4	2
333	1	4	4	3	4	4	4	4	5	3	4	3	4	4	4	4	4	4	4	3	4	2
334	1	2	4	4	4	3	2	3	4	4	3	4	3	4	4	4	3	4	3	4	4	4
335	1	4	4	3	3	4	3	3	4	3	4	4	4	4	4	4	4	4	3	3	3	3
336	1	3	4	3	3	4	4	4	4	3	4	4	4	4	3	4	2	3	3	3	3	2
337	2	3	4	3	3	4	3	4	4	4	5	4	4	4	4	4	2	3	2	2	3	2
338	1	3	5	4	3	4	4	4	5	5	5	3	3	4	4	4	3	3	3	3	4	2
339	1	1	1	3	3	3	3	3	3	3	3	3	3	3	3	3	3	3	3	3	3	1
340	2	4	4	3	4	4	4	3	4	5	4	4	4	4	4	4	3	3	3	3	4	2
341	1	4	5	4	4	3	5	3	5	5	4	4	4	3	4	5	3	3	4	4	3	5
342	2	4	4	4	3	3	5	4	5	5	5	4	4	3	4	4	5	4	5	5	5	2
343	1	2	3	4	4	4	4	4	5	4	3	4	3	3	4	4	2	3	3	3	2	2
344	1	3	4	4	3	3	3	4	4	4	4	3	3	3	3	3	3	3	3	2	3	4
345	2	3	3	3	3	3	3	3	4	3	4	4	2	4	3	4	2	3	2	4	2	2
346	2	2	4	4	4	4	4	4	4	3	3	4	3	2	2	2	2	1	4	2	2	2
347	1	2	4	3	3	3	3	2	5	5	4	4	4	3	4	3	1	3	2	2	2	2
348	1	3	4	4	4	3	4	4	5	5	4	4	3	4	4	3	4	3	2	4	3	4
349	2	4	3	4	2	4	4	3	4	3	4	4	4	3	4	4	3	4	4	4	4	4
350	1	3	4	3	4	2	5	4	5	5	5	5	5	1	4	4	1	1	2	4	4	4
351	2	2	3	2	3	3	3	3	4	4	4	3	4	3	3	3	2	3	2	2	3	2
352	2	4	4	4	3	4	4	4	4	4	4	3	4	3	3	4	3	3	4	4	4	4
353	1	3	4	4	4	4	3	4	5	5	3	5	4	4	4	4	2	3	2	3	3	4
354	2	3	4	4	3	3	4	4	4	4	3	3	3	3	3	4	3	3	4	3	4	2
355	2	5	5	5	5	5	5	5	5	5	4	5	5	5	5	5	4	5	5	4	3	3
356	1	3	3	3	3	3	3	3	3	3	3	3	3	3	3	3	3	3	3	3	3	3
357	2	2	3	4	2	3	2	3	4	4	4	1	3	4	3	3	1	3	2	3	4	2
358	1	4	4	3	4	5	5	5	5	3	3	3	5	5	5	4	5	5	2	3	3	5
359	2	3	2	4	3	2	3	3	4	5	2	3	4	4	4	4	3	4	3	3	4	2
360	2	3	3	3	3	3	4	3	5	4	3	4	3	3	3	4	2	3	3	3	3	3
361	1	3	2	4	4	4	4	4	4	4	4	4	4	4	4	4	5	4	4	4	4	4
362	2	3	4	4	4	2	4	4	5	3	3	4	4	3	5	4	3	4	2	3	4	4
363	1	3	5	5	5	5	5	5	5	5	5	5	5	5	4	4	4	5	4	5	5	5
364	1	4	4	4	4	4	4	4	5	4	5	4	4	4	4	4	3	3	2	4	4	4
365	1	2	5	3	2	4	4	2	5	4	4	4	4	5	4	4	1	2	3	2	2	1
366	1	4	3	2	5	4	2	2	5	4	5	4	4	3	4	3	2	3	4	3	5	4
367	1	4	3	5	3	4	5	5	5	5	3	4	4	4	4	4	3	5	3	3	3	4
368	1	5	4	5	5	5	5	5	5	5	2	5	4	4	5	5	4	4	4	4	4	5
369	2	3	3	4	4	1	4	2	5	5	3	4	4	3	3	4	2	3	3	2	3	3
370	1	3	3	3	5	3	3	4	5	5	5	3	2	4	3	3	1	3	1	2	2	2
371	1	4	4	4	4	4	4	4	4	4	3	4	4	4	4	4	4	4	4	4	4	4
372	1	2	4	4	3	4	3	3	5	3	4	4	4	4	5	4	2	4	4	3	3	4
373	1	3	4	3	3	3	3	4	4	3	4	3	3	4	3	4	3	3	4	4	3	2
374	2	2	3	2	2	2	4	3	4	3	3	3	3	2	3	3	2	3	2	2	3	2
375	1	3	5	3	3	5	5	3	5	5	5	5	4	5	5	5	3	3	5	5	5	5
376	1	4	4	3	4	4	5	3	5	3	4	4	3	4	3	4	4	3	2	3	2	3
377	1	4	4	5	4	4	4	4	5	3	4	4	4	2	4	4	4	4	2	2	2	2
378	2	4	4	4	4	2	4	4	4	4	2	3	4	4	3	4	4	3	4	3	2	3
379	2	2	5	3	4	3	5	2	5	2	5	4	4	4	3	5	1	3	3	4	4	1
380	1	2	3	4	4	4	3	3	5	5	4	4	4	4	5	5	2	3	2	4	4	4
381	1	3	4	3	4	4	4	3	5	4	5	4	3	3	4	4	2	3	2	3	3	2
382	2	2	3	4	4	3	4	4	4	4	3	3	3	5	4	3	3	2	3	3	3	2
383	2	4	4	4	2	4	4	4	5	5	3	3	4	3	3	4	4	3	5	2	3	3
384	2	4	5	4	4	4	5	2	5	5	4	4	4	4	4	4	4	2	4	4	4	2
385	2	3	3	3	3	3	3	3	3	3	4	4	4	4	3	4	3	4	3	2	2	3
386	2	3	3	4	2	2	1	4	4	4	5	4	4	4	4	4	1	3	2	3	3	3
387	1	3	3	5	4	4	4	4	5	5	4	4	4	4	4	3	1	4	4	4	4	4
388	2	4	4	4	4	4	4	4	4	4	3	4	4	4	4	4	4	4	2	3	4	3
389	1	3	3	4	4	4	4	2	4	4	5	3	4	3	4	4	3	4	4	4	4	4
390	1	3	5	4	5	4	3	4	5	5	5	4	3	5	5	5	3	5	4	4	5	4
391	2	2	4	4	4	4	4	4	4	4	4	4	4	4	4	4	2	4	2	2	2	2
392	1	3	3	3	3	3	3	3	3	5	1	1	2	3	3	4	3	1	3	4	3	1
393	2	3	4	4	4	4	4	4	5	4	4	4	3	4	3	4	3	3	2	3	2	2
394	2	2	4	4	4	3	2	4	4	4	4	3	4	3	3	4	2	3	4	3	4	2
395	2	1	4	4	2	3	3	3	3	3	3	3	3	3	3	3	1	4	3	2	2	2
396	1	3	3	4	4	3	5	4	5	4	5	4	4	4	4	4	2	4	4	4	5	2
397	2	2	4	5	4	3	4	4	5	5	4	4	4	4	4	4	2	4	3	3	3	1
398	2	2	4	4	4	3	4	4	5	4	5	4	3	4	4	4	2	3	3	2	4	4
399	1	3	4	5	4	4	4	5	5	5	4	4	5	4	5	5	4	4	4	4	4	4
400	1	3	2	3	3	4	3	3	4	4	4	5	4	3	4	3	2	3	4	4	4	4
401	1	3	5	5	5	5	3	1	5	5	1	5	5	5	5	5	1	3	5	5	5	5
402	2	4	3	4	4	4	4	4	5	4	4	3	2	3	4	4	3	4	2	2	2	2
403	2	2	4	3	4	4	5	3	5	4	4	4	3	4	4	3	3	3	4	4	4	4
404	2	4	4	4	4	4	4	4	5	5	2	3	3	4	4	4	3	3	2	4	2	3
405	2	4	4	4	4	4	4	4	5	5	4	4	3	4	3	3	3	3	3	3	3	3
406	1	1	1	2	3	1	3	1	3	1	2	1	1	1	3	2	1	3	2	2	2	1
407	1	3	4	3	3	4	3	3	4	4	3	4	4	4	4	4	3	3	3	4	4	3
408	1	3	2	3	2	2	2	2	4	4	4	3	3	2	3	2	2	2	2	2	2	2
409	2	3	5	4	5	3	5	5	5	5	3	3	3	3	3	3	1	1	3	3	3	3
410	2	1	3	2	4	4	2	4	5	4	4	3	2	4	3	3	2	1	5	5	5	3
411	1	2	4	3	4	4	4	4	4	3	3	4	3	4	4	3	4	3	2	2	2	2
412	1	3	4	4	2	5	5	5	5	5	5	5	5	5	5	5	4	4	4	3	4	2
413	1	4	2	4	3	2	2	5	5	5	4	3	2	2	3	2	3	1	4	2	4	1
414	1	3	4	4	4	4	4	4	5	5	3	4	3	4	4	5	4	4	4	4	4	4
415	2	4	4	4	4	4	4	4	4	4	2	4	4	4	4	4	4	4	4	4	4	3
416	2	3	2	4	3	2	4	3	4	4	4	4	4	2	4	4	1	3	2	2	2	1
417	2	3	3	5	4	4	4	5	5	5	1	5	4	3	5	5	2	5	4	5	4	2
418	1	5	4	5	3	5	1	5	5	5	3	5	5	5	5	5	4	4	3	2	4	2
419	1	3	3	3	4	3	4	4	4	3	4	4	3	4	3	3	3	3	3	3	3	2
420	2	3	3	4	4	3	4	3	5	5	3	4	3	3	4	5	3	4	2	3	3	2
421	2	3	3	4	4	3	3	4	5	5	5	4	4	4	3	3	2	2	2	2	2	2
422	2	2	4	5	4	3	4	4	5	4	4	4	4	3	3	4	2	3	3	4	4	3
423	2	4	4	5	4	3	5	5	5	5	5	5	3	4	3	5	3	5	5	5	5	5
